# Supplementary material for: Natural Isothiocyanates Block Adhesion and Invasion of Gemcitabine- and Cisplatin-Resistant Bladder Cancer Cell Lines
Source: Molecules. 2026 Feb 5;31(3):555. doi: 10.3390/molecules31030555 (PMC12899539; doi:10.3390/molecules31030555)
Supplement: Supplementary file 1 [file molecules-31-00555-s001.zip]

Archive with 1 entries (1 files):
- molecules-4056234-supplementary.pdf
